# Supplementary material for: Genotyping Porcine Circovirus 3 (PCV-3) Nowadays: Does It Make Sense?
Source: Viruses. 2020 Feb 28;12(3):265. doi: 10.3390/v12030265 (PMC7150946; doi:10.3390/v12030265)
Supplement: Supplementary file 1 [file viruses-12-00265-s001.zip › Supplementary data 1.xlsx]

## Sheet: Complete genome
Acc	Continent	Country	Host	Year	Genotype
MK656956.1	Asia	China	Swine	2018	PCV-3a
MK645719.1	SouthAmerica	Brazil	Swine	2018	PCV-3a
MK645718.1	SouthAmerica	Brazil	Swine	2018	PCV-3a
MK645717.1	SouthAmerica	Brazil	Swine	2018	PCV-3a
MK645716.1	SouthAmerica	Brazil	Swine	2018	PCV-3a
MK645715.1	SouthAmerica	Brazil	Swine	2018	PCV-3a
MK568470.1	NorthAmerica	USA	Swine	2018	PCV-3a
MK568469.1	NorthAmerica	USA	Swine	2018	PCV-3a
MK580468.1	Asia	China	Swine	2017	PCV-3a
MK580467.1	Asia	China	Swine	2017	PCV-3a
MK580466.1	Asia	China	Swine	2018	PCV-3a
MK580465.1	Asia	China	Swine	2018	PCV-3a
MK178322.1	Asia	China	Swine	2018	PCV-3a
MK178321.1	Asia	China	Swine	2018	PCV-3a
MK178320.1	Asia	China	Swine	2018	PCV-3a
MK178319.1	Asia	China	Swine	2018	PCV-3a
MK178318.1	Asia	China	Swine	2018	PCV-3a
MK178317.1	Asia	China	Swine	2018	PCV-3a
MK178316.1	Asia	China	Swine	2018	PCV-3a
MK178315.1	Asia	China	Swine	2018	PCV-3a
MK178314.1	Asia	China	Swine	2018	PCV-3a
MK178313.1	Asia	China	Swine	2018	PCV-3a
MK178312.1	Asia	China	Swine	2018	PCV-3a
MK178311.1	Asia	China	Swine	2018	PCV-3a
MK178310.1	Asia	China	Swine	2018	PCV-3a
MK178309.1	Asia	China	Swine	2018	PCV-3a
MK178308.1	Asia	China	Swine	2018	PCV-3a
MK178307.1	Asia	China	Swine	2018	PCV-3a
MK178306.1	Asia	China	Swine	2018	PCV-3a
MK178305.1	Asia	China	Swine	2018	PCV-3a
MK178304.1	Asia	China	Swine	2018	PCV-3a
MK178303.1	Asia	China	Swine	2018	PCV-3a
MK178302.1	Asia	China	Swine	2018	PCV-3a
MK178301.1	Asia	China	Swine	2018	PCV-3a
MK178300.1	Asia	China	Swine	2018	PCV-3a
MK178299.1	Asia	China	Swine	2018	PCV-3a
MK178298.1	Asia	China	Swine	2018	PCV-3a
MK178297.1	Asia	China	Swine	2018	PCV-3a
MG902942.1	Asia	China	Swine	2001	PCV-3a
MG902941.1	Asia	China	Swine	2001	PCV-3a
MG902939.1	Asia	China	Swine	2001	PCV-3a
MK343155.1	Asia	Taiwan	Swine	2013	PCV-3a
MK343154.1	Asia	Taiwan	Swine	2013	PCV-3a
MK284236.1	Asia	China	Swine	2018	PCV-3a
MK178296.1	Asia	China	Swine	2018	PCV-3a
MK178295.1	Asia	China	Swine	2018	PCV-3a
MK178294.1	Asia	China	Swine	2018	PCV-3a
MK178293.1	Asia	China	Swine	2018	PCV-3a
MK178292.1	Asia	China	Swine	2018	PCV-3a
MK178291.1	Asia	China	Swine	2017	PCV-3a
MK178290.1	Asia	China	Swine	2017	PCV-3a
MK178289.1	Asia	China	Swine	2018	PCV-3a
MK178288.1	Asia	China	Swine	2018	PCV-3a
MK178287.1	Asia	China	Swine	2018	PCV-3a
MK178286.1	Asia	China	Swine	2017	PCV-3a
MK178285.1	Asia	China	Swine	2018	PCV-3a
MK178284.1	Asia	China	Swine	2018	PCV-3a
MK178283.1	Asia	China	Swine	2018	PCV-3a
MK178282.1	Asia	China	Swine	2018	PCV-3a
MK178281.1	Asia	China	Swine	2018	PCV-3a
MK178280.1	Asia	China	Swine	2018	PCV-3a
MK117051.1	NA	NA	Swine	NA	PCV-3a
MK105924.1	Asia	China	Swine	2018	PCV-3a
MK503331.1	Asia	South_Korea	Swine	2018	PCV-3a
MK058529.1	NorthAmerica	USA	Swine	2018	PCV-3a
MK058528.1	NorthAmerica	USA	Swine	2018	PCV-3a
MK347417.1	Asia	China	Swine	2018	PCV-3a
MK347416.1	Asia	China	Swine	2017	PCV-3a
MK347415.1	Asia	China	Swine	2016	PCV-3a
MK347414.1	Asia	China	Swine	2017	PCV-3a
MH231555.1	Asia	South_Korea	Swine	2018	PCV-3a
MH231554.1	Asia	South_Korea	Swine	2018	PCV-3a
MH231553.1	Asia	South_Korea	Swine	2018	PCV-3a
MH231552.1	Asia	South_Korea	Swine	2018	PCV-3a
MK000387.1	Asia	China	Swine	2018	PCV-3a
MK095625.1	Asia	China	Swine	2018	PCV-3a
MK095624.1	Asia	China	Swine	2018	PCV-3a
MK095623.1	Asia	China	Swine	2018	PCV-3a
MK095622.1	Asia	China	Swine	2018	PCV-3a
MK095621.1	Asia	China	Swine	2018	PCV-3a
MK095620.1	Asia	China	Swine	2018	PCV-3a
MH823221.1	Asia	China	Swine	2018	PCV-3a
MH823220.1	Asia	China	Swine	2018	PCV-3a
MH823219.1	Asia	China	Swine	2018	PCV-3a
MK340753.1	Asia	China	Swine	2018	PCV-3a
MH699985.1	SouthAmerica	Brazil	Wild_boar	NA	PCV-3a
MH683051.1	Asia	China	Swine	2018	PCV-3a
MH916639.1	Asia	China	Dog	2017	PCV-3a
MH916638.1	Asia	China	Dog	2017	PCV-3a
MH916637.1	Asia	China	Dog	2017	PCV-3a
MH916636.1	Asia	China	Dog	2017	PCV-3a
MH916635.1	Asia	China	Dog	2017	PCV-3a
MA820822.1	NA	NA	NA	NA	PCV-3a
MH520669.1	Asia	China	Swine	2018	PCV-3a
MK454953.1	Asia	China	Swine	2017	PCV-3a
MK454952.1	Asia	China	Swine	2018	PCV-3a
MK454951.1	Asia	China	Swine	2018	PCV-3a
MH547276.1	Asia	China	Swine	2018	PCV-3a
MH107164.1	Asia	China	Bovine	2016	PCV-3a
MH107163.1	Asia	China	Bovine	2016	PCV-3a
MH107162.1	Asia	China	Bovine	2016	PCV-3a
MH107161.1	Asia	China	Bovine	2016	PCV-3a
MH445396.1	Asia	China	Mouse	2018	PCV-3a
MH445395.1	Asia	China	Mouse	2018	PCV-3a
MH445394.1	Asia	China	Mouse	2018	PCV-3a
MH445393.1	Asia	China	Mouse	2018	PCV-3a
MH367850.1	NA	NA	NA	NA	PCV-3a
MH367849.1	NA	NA	NA	NA	PCV-3a
MH367848.1	NA	NA	NA	NA	PCV-3a
MH367847.1	NA	NA	NA	NA	PCV-3a
MH367846.1	NA	NA	NA	NA	PCV-3a
MH367845.1	NA	NA	NA	NA	PCV-3a
MK142773.1	Asia	China	Swine	2018	PCV-3a
MK142772.1	Asia	China	Swine	2017	PCV-3a
MK142771.1	Asia	China	Swine	2016	PCV-3a
MH491030.1	Asia	China	Swine	2018	PCV-3a
MH491029.1	Asia	China	Swine	2018	PCV-3a
MH491028.1	Asia	China	Swine	2017	PCV-3a
MH491027.1	Asia	China	Swine	2017	PCV-3a
MH491026.1	Asia	China	Swine	2017	PCV-3a
MH491025.1	Asia	China	Swine	2017	PCV-3a
MH491024.1	Asia	China	Swine	2018	PCV-3a
MH491023.1	Asia	China	Swine	2018	PCV-3a
MH491022.1	Asia	China	Swine	2018	PCV-3a
MH491021.1	Asia	China	Swine	2018	PCV-3a
MH491020.1	Asia	China	Swine	2017	PCV-3a
MH491019.1	Asia	China	Swine	2017	PCV-3a
MH491018.1	Asia	China	Swine	2017	PCV-3a
MH491017.1	Asia	China	Swine	2018	PCV-3a
MH491016.1	Asia	China	Swine	2018	PCV-3a
MH286898.1	Asia	China	Swine	2017	PCV-3a
MH410564.1	Asia	China	Swine	2016	PCV-3a
MH410563.1	Asia	China	Swine	2016	PCV-3a
MH410562.1	Asia	China	Swine	2015	PCV-3a
MH410561.1	Asia	China	Swine	2016	PCV-3a
MG897494.1	Asia	China	Swine	2017	PCV-3a
MG897493.1	Asia	China	Swine	2017	PCV-3a
MG897492.1	Asia	China	Swine	2017	PCV-3a
MG897491.1	Asia	China	Swine	2017	PCV-3a
MG897490.1	Asia	China	Swine	2017	PCV-3a
MG897489.1	Asia	China	Swine	2017	PCV-3a
MG897488.1	Asia	China	Swine	2017	PCV-3a
MG897487.1	Asia	China	Swine	2017	PCV-3a
MG897486.1	Asia	China	Swine	2017	PCV-3a
MG897485.1	Asia	China	Swine	2017	PCV-3a
MG897484.1	Asia	China	Swine	2017	PCV-3a
MG897483.1	Asia	China	Swine	2017	PCV-3a
MG897482.1	Asia	China	Swine	2017	PCV-3a
MG897481.1	Asia	China	Swine	2017	PCV-3a
MG897480.1	Asia	China	Swine	2017	PCV-3a
MG897479.1	Asia	China	Swine	2017	PCV-3a
MG897478.1	Asia	China	Swine	2017	PCV-3a
MG897477.1	Asia	China	Swine	2017	PCV-3a
MG897476.1	Asia	China	Swine	2017	PCV-3a
MG897475.1	Asia	China	Swine	2017	PCV-3a
MG897474.1	Asia	China	Swine	2017	PCV-3a
MG897473.1	Asia	China	Swine	2017	PCV-3a
MG868946.1	Asia	China	Swine	2017	PCV-3a
MG868945.1	Asia	China	Swine	2017	PCV-3a
MG868944.1	Asia	China	Swine	2017	PCV-3a
MG868943.1	Asia	China	Swine	2017	PCV-3a
MG868942.1	Asia	China	Swine	2017	PCV-3a
MG868941.1	Asia	China	Swine	2017	PCV-3a
MG868940.1	Asia	China	Swine	2017	PCV-3a
MH101645.1	Asia	China	Swine	2017	PCV-3a
MH327785.1	SouthAmerica	Colombia	Swine	2018	PCV-3a
MH327784.1	SouthAmerica	Colombia	Swine	2018	PCV-3a
MH558676.1	Europe	Spain	Swine	2012	PCV-3a
MH177453.1	Asia	China	Swine	2017	PCV-3a
MG947596.1	Asia	China	Swine	2017	PCV-3a
MH277119.1	Asia	China	Swine	2018	PCV-3a
MH277118.1	Asia	China	Swine	2018	PCV-3a
MH277117.1	Asia	China	Swine	2018	PCV-3a
MH277116.1	Asia	China	Swine	2018	PCV-3a
MH277115.1	Asia	China	Swine	2018	PCV-3a
MH277114.1	Asia	China	Swine	2018	PCV-3a
MH277113.1	Asia	China	Swine	2018	PCV-3a
MH277112.1	Asia	China	Swine	2018	PCV-3a
MH277111.1	Asia	China	Swine	2018	PCV-3a
MH277110.1	Asia	China	Swine	2018	PCV-3a
MH277109.1	Asia	China	Swine	2018	PCV-3a
MH277108.1	Asia	China	Swine	2018	PCV-3a
MH277107.1	Asia	China	Swine	2018	PCV-3a
MG870097.1	Asia	China	Swine	NA	PCV-3a
MG870096.1	Asia	China	Swine	NA	PCV-3a
MG870095.1	Asia	China	Swine	NA	PCV-3a
MH522791.1	Asia	China	Swine	2017	PCV-3a
MH018246.1	Asia	China	NA	2017	PCV-3a
MG778698.1	Asia	China	Swine	2017	PCV-3a
LC383841.1	Asia	Japan	Swine	2016	PCV-3a
LC383840.1	Asia	Japan	Swine	2016	PCV-3a
LC269727.1	Asia	Japan	Swine	2017	PCV-3a
MG696866.1	Asia	China	NA	2017	PCV-3a
MG595741.1	Europe	Hungary	Swine	2017	PCV-3a
MH192340.1	CentralAmerica	Mexico	Swine	2017	PCV-3a
MG546667.1	Asia	China	Swine	2016	PCV-3a
MG372492.1	Asia	China	Swine	2016	PCV-3a
MG372491.1	Asia	China	Swine	2016	PCV-3a
MG372490.1	Asia	China	Swine	2006	Tentative PCV-3b
MG372489.1	Asia	China	Swine	2013	PCV-3a
MG372488.1	Asia	China	Swine	2006	Tentative PCV-3b
MG372487.1	Asia	China	Swine	2013	PCV-3a
MG372486.1	Asia	China	Swine	2016	PCV-3a
MG372485.1	Asia	China	Swine	2016	PCV-3a
MG372484.1	Asia	China	Swine	2016	PCV-3a
MG372483.1	Asia	China	Swine	2017	PCV-3a
MG253684.1	Asia	China	Swine	2017	PCV-3a
MG253683.1	Asia	China	Swine	2017	PCV-3a
MG253682.1	Asia	China	Swine	2017	PCV-3a
MG253681.1	Asia	China	Swine	2017	PCV-3a
MG253680.1	Asia	China	Swine	2017	PCV-3a
MG253679.1	Asia	China	Swine	2017	PCV-3a
MG253678.1	Asia	China	Swine	2017	PCV-3a
MF677841.1	Asia	China	Swine	2017	PCV-3a
MF677840.1	Asia	China	Swine	2017	PCV-3a
MF677839.1	Asia	China	Swine	2017	PCV-3a
MF677838.1	Asia	China	Swine	2017	PCV-3a
MF677837.1	Asia	China	Swine	2016	PCV-3a
MF677836.1	Asia	China	Swine	2016	PCV-3a
MF677835.1	Asia	China	Swine	2016	PCV-3a
MH121060.1	Asia	China	Swine	2017	PCV-3a
MH607133.1	Asia	China	Swine	2018	PCV-3a
MH579747.1	Europe	Spain	Swine	2018	PCV-3a
MH579746.1	Europe	Spain	Swine	2017	PCV-3a
MH579745.1	Europe	Spain	Swine	2016	PCV-3a
MH579744.1	Europe	Spain	Swine	2015	PCV-3a
MH579743.1	Europe	Spain	Swine	2014	PCV-3a
MH579742.1	Europe	Spain	Swine	2013	PCV-3a
MH579741.1	Europe	Spain	Swine	2012	PCV-3a
MH579740.1	Europe	Spain	Swine	2011	PCV-3a
MH579739.1	Europe	Spain	Swine	2010	PCV-3a
MH579738.1	Europe	Spain	Swine	2007	PCV-3a
MH579736.1	Europe	Spain	Swine	2005	PCV-3a
NC_031753.1	NorthAmerica	USA	Swine	2015	PCV-3a
MG860486.1	Asia	China	Swine	2016	PCV-3a
MF079254.1	SouthAmerica	Brazil	Swine	2016	PCV-3a
MF079253.1	SouthAmerica	Brazil	Swine	2016	PCV-3a
MG679917.1	Russia	Russia	Swine	2017	PCV-3a
MG679916.1	Russia	Russia	Swine	2017	PCV-3a
MG650176.1	Asia	China	Swine	1996	PCV-3a
MG650175.1	Asia	China	Swine	1998	PCV-3a
MG650174.1	Asia	China	Swine	1998	PCV-3a
MG650173.1	Asia	China	Swine	1998	PCV-3a
MG650172.1	Asia	China	Swine	1998	PCV-3a
MF448446.1	Asia	South_Korea	Swine	2017	PCV-3a
MF448445.1	Asia	South_Korea	Swine	2017	PCV-3a
MF589652.1	Asia	Thailand	Swine	2016	PCV-3a
MG250187.1	Asia	China	Swine	2017	PCV-3a
MG250186.1	Asia	China	Swine	2017	PCV-3a
MG250185.1	Asia	China	Swine	2017	PCV-3a
MG250184.1	Asia	China	Swine	2017	PCV-3a
MG250183.1	Asia	China	Swine	2017	PCV-3a
MG250182.1	Asia	China	Swine	2017	PCV-3a
MG250181.1	Asia	China	Swine	2017	PCV-3a
MG250180.1	Asia	China	Swine	2017	PCV-3a
MG250179.1	Asia	China	Swine	2016	PCV-3a
MG250178.1	Asia	China	Swine	2009	PCV-3a
MG250177.1	Asia	China	Swine	2009	PCV-3a
MG250176.1	Asia	China	Swine	2017	PCV-3a
MF318453.1	NA	NA	NA	NA	PCV-3a
MF318452.1	NA	NA	NA	NA	PCV-3a
MF318451.1	NA	NA	NA	NA	PCV-3a
MF318449.1	NA	NA	NA	NA	PCV-3a
MF069252.1	Asia	China	Swine	2017	PCV-3a
MF063071.1	Asia	South_Korea	Swine	2016	PCV-3a
MF063070.1	Asia	South_Korea	Swine	2017	PCV-3a
KY924472.1	Asia	China	Swine	NA	PCV-3a
MF611878.1	Asia	South_Korea	Swine	2017	PCV-3a
MG765473.1	Europe	Sweden	Swine	2004	PCV-3a
MG727540.1	Asia	China	Swine	2017	PCV-3a
MG727539.1	Asia	China	Swine	2017	PCV-3a
MG727538.1	Asia	China	Swine	2017	PCV-3a
MG727537.1	Asia	China	Swine	2017	PCV-3a
MF805724.1	Europe	Denmark	Swine	2017	PCV-3a
MF805723.1	Europe	Denmark	Swine	2017	PCV-3a
MF805722.1	Europe	Italy	Swine	2016	PCV-3a
MF805721.1	Europe	Italy	Swine	2016	PCV-3a
MF805720.1	Europe	Spain	Swine	2017	PCV-3a
MF805719.1	Europe	Italy	Swine	2017	PCV-3a
MG550107.1	Asia	China	Swine	2017	PCV-3a
MG310152.1	Asia	Thailand	Swine	2017	PCV-3a
KY753913.1	Asia	China	Swine	2016	PCV-3a
KY753912.1	Asia	China	Swine	2016	PCV-3a
KY753911.1	Asia	China	Swine	2016	PCV-3a
MG014376.1	Europe	Germany	Swine	2015	PCV-3a
MG014375.1	Europe	Germany	Swine	2015	PCV-3a
MG014374.1	Europe	Germany	Swine	2015	PCV-3a
MG014373.1	Europe	Germany	Swine	2015	PCV-3a
MG014372.1	Europe	Germany	Swine	2015	PCV-3a
MG014371.1	Europe	Germany	Swine	2015	PCV-3a
MG014370.1	Europe	Germany	Swine	2015	PCV-3a
MG014368.1	Europe	Germany	Swine	2015	PCV-3a
MG014367.1	Europe	Germany	Swine	2015	PCV-3a
MG014366.1	Europe	Germany	Swine	2015	PCV-3a
MG014365.1	Europe	Germany	Swine	2015	PCV-3a
MG014364.1	Europe	Germany	Swine	2015	PCV-3a
MG014363.1	Europe	Germany	Swine	2015	PCV-3a
MG014362.1	Europe	Germany	Swine	2015	PCV-3a
MF155643.1	Asia	China	Swine	NA	PCV-3a
MF155642.1	Asia	China	Swine	NA	PCV-3a
MF155641.1	Asia	China	Swine	NA	PCV-3a
MG564175.1	Asia	China	Swine	2016	PCV-3a
MG564174.1	Asia	China	Swine	2016	PCV-3a
KY418606.2	Asia	China	Swine	2016	PCV-3a
KY421348.1	Asia	China	Swine	2016	PCV-3a
KY421347.1	Asia	China	Swine	2016	PCV-3a
MF069116.1	Asia	China	Swine	2016	PCV-3a
MF069115.1	Asia	China	Swine	2016	PCV-3a
MF405277.1	Asia	China	Swine	2017	PCV-3a
MF405276.1	Asia	China	Swine	2017	PCV-3a
MF405275.1	Asia	China	Swine	2017	PCV-3a
MF405274.1	Asia	China	Swine	2017	PCV-3a
MF405273.1	Asia	China	Swine	2017	PCV-3a
MF405272.1	Asia	China	Swine	2017	PCV-3a
MF405271.1	Asia	China	Swine	2017	PCV-3a
MF589107.1	Asia	China	Swine	2017	PCV-3a
MF589106.1	Asia	China	Swine	2016	PCV-3a
MF589104.1	Asia	China	Swine	2015	PCV-3a
MF589103.1	Asia	China	Swine	2015	PCV-3a
MF589102.1	Asia	China	Swine	2016	PCV-3a
MF162299.1	Europe	Italy	Swine	2017	PCV-3a
MF162298.1	Europe	Italy	Swine	2017	PCV-3a
MF084994.1	Asia	China	Swine	2016	PCV-3a
MF611877.1	Asia	South_Korea	Swine	2016	PCV-3a
MF611876.1	Asia	South_Korea	Swine	2016	PCV-3a
KY865243.1	Asia	China	Swine	2016	PCV-3a
KY865242.1	Asia	China	Swine	2016	PCV-3a
KY778777.1	Asia	China	Swine	2017	PCV-3a
KY778776.1	Asia	China	Swine	2017	PCV-3a
KY996345.1	Asia	South_Korea	Swine	2016	PCV-3a
KY996344.1	Asia	South_Korea	Swine	2016	PCV-3a
KY996343.1	Asia	South_Korea	Swine	2016	PCV-3a
KY996342.1	Asia	South_Korea	Swine	2016	PCV-3a
KY996341.1	Asia	South_Korea	Swine	2016	PCV-3a
KY996340.1	Asia	South_Korea	Swine	2016	PCV-3a
KY996339.1	Asia	South_Korea	Swine	2016	PCV-3a
KY996338.1	Asia	South_Korea	Swine	2016	PCV-3a
KY996337.1	Asia	South_Korea	Swine	2016	PCV-3a
KY075994.1	Asia	China	Swine	2016	PCV-3a
KY075993.1	Asia	China	Swine	2016	PCV-3a
KY075992.1	Asia	China	Swine	2016	PCV-3a
KY075991.1	Asia	China	Swine	2016	PCV-3a
KY075990.1	Asia	China	Swine	2016	PCV-3a
KY075989.1	Asia	China	Swine	2016	PCV-3a
KY075988.1	Asia	China	Swine	2016	PCV-3a
KY075987.1	Asia	China	Swine	2016	PCV-3a
KY075986.1	Asia	China	Swine	2016	PCV-3a
KY354039.1	Asia	China	Swine	2016	PCV-3a
KY354038.1	Asia	China	Swine	2016	PCV-3a
KX966193.1	NorthAmerica	USA	Swine	2016	PCV-3a
KX898030.1	NorthAmerica	USA	NA	NA	PCV-3a
KX778720.1	NorthAmerica	USA	Swine	2015	PCV-3a
KX458235.1	NorthAmerica	USA	Swine	2015	PCV-3a
KT869077.1	NorthAmerica	USA	Swine	2015	PCV-3a

## Sheet: Reference
Acc	Continent	Country	Host	Year	Genotype
MK645718.1	SouthAmerica	Brazil	Swine	2018	PCV-3a
MK645717.1	SouthAmerica	Brazil	Swine	2018	PCV-3a
MK645715.1	SouthAmerica	Brazil	Swine	2018	PCV-3a
MK580467.1	Asia	China	Swine	2017	PCV-3a
MK580466.1	Asia	China	Swine	2018	PCV-3a
MK178321.1	Asia	China	Swine	2018	PCV-3a
MK178320.1	Asia	China	Swine	2018	PCV-3a
MK178309.1	Asia	China	Swine	2018	PCV-3a
MK178302.1	Asia	China	Swine	2018	PCV-3a
MK178299.1	Asia	China	Swine	2018	PCV-3a
MG902941.1	Asia	China	Swine	2001	PCV-3a
MG902939.1	Asia	China	Swine	2001	PCV-3a
MK343155.1	Asia	Taiwan	Swine	2013	PCV-3a
MK178295.1	Asia	China	Swine	2018	PCV-3a
MK178291.1	Asia	China	Swine	2017	PCV-3a
MK178290.1	Asia	China	Swine	2017	PCV-3a
MK178287.1	Asia	China	Swine	2018	PCV-3a
MK178284.1	Asia	China	Swine	2018	PCV-3a
MK178282.1	Asia	China	Swine	2018	PCV-3a
MK105924.1	Asia	China	Swine	2018	PCV-3a
MK503331.1	Asia	South_Korea	Swine	2018	PCV-3a
MH231553.1	Asia	South_Korea	Swine	2018	PCV-3a
MH231552.1	Asia	South_Korea	Swine	2018	PCV-3a
MK000387.1	Asia	China	Swine	2018	PCV-3a
MK095625.1	Asia	China	Swine	2018	PCV-3a
MK095624.1	Asia	China	Swine	2018	PCV-3a
MK095622.1	Asia	China	Swine	2018	PCV-3a
MK095620.1	Asia	China	Swine	2018	PCV-3a
MH699985.1	SouthAmerica	Brazil	Wild_boar	NA	PCV-3a
MH916636.1	Asia	China	Dog	2017	PCV-3a
MH520669.1	Asia	China	Swine	2018	PCV-3a
MK454953.1	Asia	China	Swine	2017	PCV-3a
MK454951.1	Asia	China	Swine	2018	PCV-3a
MH547276.1	Asia	China	Swine	2018	PCV-3a
MH367850.1	NA	NA	NA	NA	PCV-3a
MH367849.1	NA	NA	NA	NA	PCV-3a
MH367846.1	NA	NA	NA	NA	PCV-3a
MH367845.1	NA	NA	NA	NA	PCV-3a
MH491025.1	Asia	China	Swine	2017	PCV-3a
MH491019.1	Asia	China	Swine	2017	PCV-3a
MH491018.1	Asia	China	Swine	2017	PCV-3a
MG897490.1	Asia	China	Swine	2017	PCV-3a
MG897486.1	Asia	China	Swine	2017	PCV-3a
MG897482.1	Asia	China	Swine	2017	PCV-3a
MG897481.1	Asia	China	Swine	2017	PCV-3a
MG897479.1	Asia	China	Swine	2017	PCV-3a
MG897474.1	Asia	China	Swine	2017	PCV-3a
MG868942.1	Asia	China	Swine	2017	PCV-3a
MH277117.1	Asia	China	Swine	2018	PCV-3a
MH277114.1	Asia	China	Swine	2018	PCV-3a
MH277113.1	Asia	China	Swine	2018	PCV-3a
MH277111.1	Asia	China	Swine	2018	PCV-3a
MH277109.1	Asia	China	Swine	2018	PCV-3a
MG778698.1	Asia	China	Swine	2017	PCV-3a
MG546667.1	Asia	China	Swine	2016	PCV-3a
MG372492.1	Asia	China	Swine	2016	PCV-3a
MG372483.1	Asia	China	Swine	2017	PCV-3a
MH579747.1	Europe	Spain	Swine	2018	PCV-3a
MH579746.1	Europe	Spain	Swine	2017	PCV-3a
MH579745.1	Europe	Spain	Swine	2016	PCV-3a
NC_031753.1	NorthAmerica	USA	Swine	2015	PCV-3a
MF079253.1	SouthAmerica	Brazil	Swine	2016	PCV-3a
MG679916.1	Russia	Russia	Swine	2017	PCV-3a
MF448445.1	Asia	South_Korea	Swine	2017	PCV-3a
MF589652.1	Asia	Thailand	Swine	2016	PCV-3a
MG250187.1	Asia	China	Swine	2017	PCV-3a
MG250176.1	Asia	China	Swine	2017	PCV-3a
MF318451.1	NA	NA	NA	NA	PCV-3a
MF063071.1	Asia	South_Korea	Swine	2016	PCV-3a
MG014376.1	Europe	Germany	Swine	2015	PCV-3a
MG014375.1	Europe	Germany	Swine	2015	PCV-3a
MG014372.1	Europe	Germany	Swine	2015	PCV-3a
MG014371.1	Europe	Germany	Swine	2015	PCV-3a
MG014363.1	Europe	Germany	Swine	2015	PCV-3a
MF155642.1	Asia	China	Swine	NA	PCV-3a
MG564175.1	Asia	China	Swine	2016	PCV-3a
MG564174.1	Asia	China	Swine	2016	PCV-3a
MF069116.1	Asia	China	Swine	2016	PCV-3a
MF405276.1	Asia	China	Swine	2017	PCV-3a
MF405274.1	Asia	China	Swine	2017	PCV-3a
MF405272.1	Asia	China	Swine	2017	PCV-3a
MF405271.1	Asia	China	Swine	2017	PCV-3a
MF162299.1	Europe	Italy	Swine	2017	PCV-3a
MF162298.1	Europe	Italy	Swine	2017	PCV-3a
MF611877.1	Asia	South_Korea	Swine	2016	PCV-3a
MF611876.1	Asia	South_Korea	Swine	2016	PCV-3a
KY778776.1	Asia	China	Swine	2017	PCV-3a
KY996337.1	Asia	South_Korea	Swine	2016	PCV-3a
KY075991.1	Asia	China	Swine	2016	PCV-3a
KY075990.1	Asia	China	Swine	2016	PCV-3a
KY075988.1	Asia	China	Swine	2016	PCV-3a
KX966193.1	NorthAmerica	USA	Swine	2016	PCV-3a
KX778720.1	NorthAmerica	USA	Swine	2015	PCV-3a
MG372488.1	Asia	China	Swine	2006	Tentative PCV-3b
MG372490.1	Asia	China	Swine	2006	Tentative PCV-3b
